# Supplementary material for: CD18 Antibody Application Blocks Unwanted Off-Target T Cell Activation Caused by Bispecific Antibodies
Source: Cancers (Basel). 2021 Sep 13;13(18):4596. doi: 10.3390/cancers13184596 (PMC8467378; doi:10.3390/cancers13184596)
Supplement: Supplementary file 1 [file cancers-13-04596-s001.zip]

Archive with 1 entries (1 files):
- cancers-1330976-supplementary.pdf
